# Supplementary material for: Novel Fe(II)-Based Supramolecular Film Prepared by Interfacial Self-Assembly of an Asymmetric Polypyridine Ligand and Its Electrochromic Performance
Source: Molecules. 2025 Mar 19;30(6):1376. doi: 10.3390/molecules30061376 (PMC11944750; doi:10.3390/molecules30061376)
Supplement: Supplementary file 1 [file molecules-30-01376-s001.zip]

Archive with 1 entries (1 files):
- molecules-3500384-supplementary.pdf
